# Supplementary material for: De novo transcriptome assembly and population genetic analyses of an important coastal shrub, Apocynum venetum L
Source: BMC Plant Biol. 2020 Sep 3;20:408. doi: 10.1186/s12870-020-02626-7 (PMC7470449; doi:10.1186/s12870-020-02626-7)
Supplement: Supplementary file 5 — Additional file 5 Table S2 The SSR type, expression level and KEGG annotation of 88 flavonoid biosynthesis related genes in A. venetum. [file 12870_2020_2626_MOESM5_ESM.xls]

## Sheet: Sheet1
Gene_ID	SSR type	L1_FPKM	L2_FPKM	L3_FPKM	Gene Length	NR GI	NR ID	NR Score	NR Evalue	NR Description	NT GI	NT ID	NT Score	NT Evalue	NT Description	KO ID	KO Name	KO Description	Http Link	Swissprot ID	Swissprot Score	Swissprot Evalue	Swissprot Description	PFAM ID	PFAM description	Gene Ontology Biological Pathway	BP Description	Gene Ontology Molecular Function	MF Description	Gene Ontology Cellular Component	CC Description	KOG ID	KOG Description
Cluster-14477.31071		1710	1622.65	2518.92	1712	606214814	BAO58433.1	1829	2.7e-202	chalcone synthase [Vaccinium ashei]	756786792	KP026182.1	1124	0	Apocynum venetum chalcone synthase (CHS) mRNA, complete cds	K00660	CHS	chalcone synthase	http://www.genome.jp/dbget-bin/www_bget?ko:K00660	P48387	1855	3.6e-206	Chalcone synthase 2 OS=Camellia sinensis GN=CHS2 PE=2 SV=1	PF08392//PF08545//PF08541	FAE1/Type III polyketide synthase-like protein//3-Oxoacyl-[acyl-carrier-protein (ACP)] synthase III//3-Oxoacyl-[acyl-carrier-protein (ACP)] synthase III C terminal	GO:0006633//GO:0042967//GO:0008610	fatty acid biosynthetic process//acyl-carrier-protein biosynthetic process//lipid biosynthetic process	GO:0004315//GO:0016747	3-oxoacyl-[acyl-carrier-protein] synthase activity//transferase activity, transferring acyl groups other than amino-acyl groups	GO:0005835//GO:0016020	fatty acid synthase complex//membrane	--	--
Cluster-14477.31063		1083.01	1013.9	1702.96	1489	606214814	BAO58433.1	1868	7e-207	chalcone synthase [Vaccinium ashei]	756786792	KP026182.1	1115	0	Apocynum venetum chalcone synthase (CHS) mRNA, complete cds	K00660	CHS	chalcone synthase	http://www.genome.jp/dbget-bin/www_bget?ko:K00660	Q9FUB7	1866	1.7e-207	Chalcone synthase OS=Hypericum androsaemum PE=1 SV=1	PF08541//PF08392//PF08545	3-Oxoacyl-[acyl-carrier-protein (ACP)] synthase III C terminal//FAE1/Type III polyketide synthase-like protein//3-Oxoacyl-[acyl-carrier-protein (ACP)] synthase III	GO:0006633//GO:0042967//GO:0008610	fatty acid biosynthetic process//acyl-carrier-protein biosynthetic process//lipid biosynthetic process	GO:0016747//GO:0004315	transferase activity, transferring acyl groups other than amino-acyl groups//3-oxoacyl-[acyl-carrier-protein] synthase activity	GO:0005835//GO:0016020	fatty acid synthase complex//membrane	--	--
Cluster-14477.34526		686.56	647.73	1097.03	1357	294847480	ADF43751.1	1349	9.7e-147	anthocyanidin reductase [Camellia sinensis]	698475843	XM_009786976.1	299	3.70901e-153	PREDICTED: Nicotiana sylvestris anthocyanidin reductase (LOC104233566), mRNA	K08695	ANR	anthocyanidin reductase	http://www.genome.jp/dbget-bin/www_bget?ko:K08695	Q9SEV0	1067	6.8e-115	Anthocyanidin reductase OS=Arabidopsis thaliana GN=BAN PE=1 SV=2	PF01370//PF00106//PF01118//PF01073	NAD dependent epimerase/dehydratase family//short chain dehydrogenase//Semialdehyde dehydrogenase, NAD binding domain//3-beta hydroxysteroid dehydrogenase/isomerase family	GO:0006694//GO:0008210//GO:0008209//GO:0055114//GO:0008207//GO:0008152	steroid biosynthetic process//estrogen metabolic process//androgen metabolic process//oxidation-reduction process//C21-steroid hormone metabolic process//metabolic process	GO:0051287//GO:0016620//GO:0016491//GO:0050662//GO:0016616//GO:0003854//GO:0003824	NAD binding//oxidoreductase activity, acting on the aldehyde or oxo group of donors, NAD or NADP as acceptor//oxidoreductase activity//coenzyme binding//oxidoreductase activity, acting on the CH-OH group of donors, NAD or NADP as acceptor//3-beta-hydroxy-delta5-steroid dehydrogenase activity//catalytic activity	--	--	--	--
Cluster-14477.32968		660.85	645.2	1075.4	1546	661894901	CDP01900.1	1543	3.5e-169	unnamed protein product [Coffea canephora]	697189021	XM_009605261.1	451	0	PREDICTED: Nicotiana tomentosiformis naringenin,2-oxoglutarate 3-dioxygenase (LOC104098512), mRNA	K00475	E1.14.11.9	naringenin 3-dioxygenase	http://www.genome.jp/dbget-bin/www_bget?ko:K00475	Q07353	1492	4.1e-164	Naringenin,2-oxoglutarate 3-dioxygenase (Fragment) OS=Petunia hybrida GN=AN3 PE=1 SV=1	PF03171	2OG-Fe(II) oxygenase superfamily	GO:0055114	oxidation-reduction process	GO:0016491	oxidoreductase activity	--	--	--	--
Cluster-14477.24904	(T)10	675.31	661.2	975.17	2012	661877099	CDP19009.1	2093	7.7e-233	unnamed protein product [Coffea canephora]	723634322	KJ094344.1	341	2.49093e-176	Iochroma calycinum voucher Smith 471 (WIS) flavonoid 3'-hydroxylase (F3'H) mRNA, complete cds	K05280	E1.14.13.21	flavonoid 3'-monooxygenase	http://www.genome.jp/dbget-bin/www_bget?ko:K05280	Q9SBQ9	1910	1.8e-212	Flavonoid 3'-monooxygenase OS=Petunia hybrida GN=CYP75B2 PE=2 SV=1	PF00067	Cytochrome P450	GO:0055114	oxidation-reduction process	GO:0005506//GO:0016705//GO:0020037	iron ion binding//oxidoreductase activity, acting on paired donors, with incorporation or reduction of molecular oxygen//heme binding	--	--	--	--
Cluster-14477.38507		612.31	546.13	1002.42	1474	512393300	AGO02175.1	1472	5.8e-161	anthocyanidin synthase [Ampelopsis grossedentata]	50788706	AB078959.1	388	0	Eustoma grandiflorum EgANS mRNA for leucoanthocyanidin dioxygenase, complete cds	K05277	E1.14.11.19	leucoanthocyanidin dioxygenase	http://www.genome.jp/dbget-bin/www_bget?ko:K05277	P51092	1432	3.5e-157	Leucoanthocyanidin dioxygenase OS=Petunia hybrida GN=ANT17 PE=2 SV=1	PF03171	2OG-Fe(II) oxygenase superfamily	GO:0055114	oxidation-reduction process	GO:0016491	oxidoreductase activity	--	--	--	--
Cluster-14477.31439		275.54	358.54	440.23	2095	1351206	P48522.1	2293	5.2e-256	RecName: Full=Trans-cinnamate 4-monooxygenase; AltName: Full=Cinnamic acid 4-hydroxylase; Short=C4H; Short=CA4H; AltName: Full=Cytochrome P450 73; AltName: Full=Cytochrome P450C4H [Catharanthus roseus]>gi|473229|emb|CAA83552.1| cinnamate 4-hydroxylase (CYP73) [Catharanthus roseus]	473228	Z32563.1	857	0	C.roseus mRNA for cinnamate 4-hydroxylase (CYP73)	K00487	CYP73A	trans-cinnamate 4-monooxygenase	http://www.genome.jp/dbget-bin/www_bget?ko:K00487	P48522	2293	7.2e-257	Trans-cinnamate 4-monooxygenase OS=Catharanthus roseus GN=CYP73A4 PE=2 SV=1	PF00067//PF07664	Cytochrome P450//Ferrous iron transport protein B C terminus	GO:0015684//GO:0055114	ferrous iron transport//oxidation-reduction process	GO:0015093//GO:0016705//GO:0020037//GO:0005506	ferrous iron transmembrane transporter activity//oxidoreductase activity, acting on paired donors, with incorporation or reduction of molecular oxygen//heme binding//iron ion binding	GO:0016021	integral component of membrane	--	--
Cluster-14477.36348		307.88	299.79	444.53	1214	325551315	ADZ28513.1	794	2e-82	chalcone isomerase [Camellia nitidissima]	327420693	HQ343412.1	246	9.59574e-124	Catharanthus roseus putative CHI (CHI) mRNA, partial cds	K01859	E5.5.1.6	chalcone isomerase	http://www.genome.jp/dbget-bin/www_bget?ko:K01859	Q45QI7	791	6.2e-83	Chalcone--flavonone isomerase OS=Camellia sinensis GN=CHI PE=2 SV=2	PF02431	Chalcone-flavanone isomerase	--	--	GO:0016872	intramolecular lyase activity	--	--	--	--
Cluster-14477.32396	(T)13	344.94	313.28	383.39	1565	661895993	CDP00571.1	1293	3.5e-140	unnamed protein product [Coffea canephora]	756402760	KP013623.1	82	1.82959e-32	Onobrychis viciifolia cultivar Gansu leucoanthocyanidin reductase (LAR) mRNA, complete cds	K13081	LAR	leucoanthocyanidin reductase	http://www.genome.jp/dbget-bin/www_bget?ko:K13081	Q84V83	1102	6.9e-119	Leucoanthocyanidin reductase OS=Desmodium uncinatum GN=LAR PE=1 SV=1	PF02571//PF01370//PF00106//PF01073	Precorrin-6x reductase CbiJ/CobK//NAD dependent epimerase/dehydratase family//short chain dehydrogenase//3-beta hydroxysteroid dehydrogenase/isomerase family	GO:0015994//GO:0008210//GO:0006694//GO:0008152//GO:0008209//GO:0055114//GO:0009236//GO:0008207	chlorophyll metabolic process//estrogen metabolic process//steroid biosynthetic process//metabolic process//androgen metabolic process//oxidation-reduction process//cobalamin biosynthetic process//C21-steroid hormone metabolic process	GO:0016491//GO:0016616//GO:0003854//GO:0016994//GO:0003824//GO:0050662	oxidoreductase activity//oxidoreductase activity, acting on the CH-OH group of donors, NAD or NADP as acceptor//3-beta-hydroxy-delta5-steroid dehydrogenase activity//precorrin-6A reductase activity//catalytic activity//coenzyme binding	--	--	--	--
Cluster-14477.38499		263.1	254.84	438.57	1145	512393300	AGO02175.1	1257	3.8e-136	anthocyanidin synthase [Ampelopsis grossedentata]	50788706	AB078959.1	369	0	Eustoma grandiflorum EgANS mRNA for leucoanthocyanidin dioxygenase, complete cds	K05277	E1.14.11.19	leucoanthocyanidin dioxygenase	http://www.genome.jp/dbget-bin/www_bget?ko:K05277	P51092	1246	1e-135	Leucoanthocyanidin dioxygenase OS=Petunia hybrida GN=ANT17 PE=2 SV=1	PF03171//PF09085	2OG-Fe(II) oxygenase superfamily//Adhesion molecule, immunoglobulin-like	GO:0007155//GO:0055114	cell adhesion//oxidation-reduction process	GO:0016491	oxidoreductase activity	GO:0016020	membrane	--	--
Cluster-14477.38501		212.38	216.11	360.35	925	297306662	BAJ08930.1	955	3.2e-101	anthocyanidin synthase [Eustoma grandiflorum]>gi|297306664|dbj|BAJ08931.1| anthocyanidin synthase [Eustoma grandiflorum]>gi|297306668|dbj|BAJ08933.1| anthocyanidin synthase [Eustoma grandiflorum]>gi|297306670|dbj|BAJ08934.1| anthocyanidin synthase [Eustoma grandiflorum]>gi|297306672|dbj|BAJ08935.1| anthocyanidin synthase [Eustoma grandiflorum]	50788706	AB078959.1	312	1.48382e-160	Eustoma grandiflorum EgANS mRNA for leucoanthocyanidin dioxygenase, complete cds	K05277	E1.14.11.19	leucoanthocyanidin dioxygenase	http://www.genome.jp/dbget-bin/www_bget?ko:K05277	P51092	932	2.1e-99	Leucoanthocyanidin dioxygenase OS=Petunia hybrida GN=ANT17 PE=2 SV=1	PF03171	2OG-Fe(II) oxygenase superfamily	GO:0055114	oxidation-reduction process	GO:0016491//GO:0016706	oxidoreductase activity//oxidoreductase activity, acting on paired donors, with incorporation or reduction of molecular oxygen, 2-oxoglutarate as one donor, and incorporation of one atom each of oxygen into both donors	--	--	--	--
Cluster-14477.33659	(A)13tgttaaacaattataaaaggaaagatcccttagccatgtatggacaagatt(TA)10	168.47	169.16	198.48	1616	661894994	CDP01993.1	1494	1.8e-163	unnamed protein product [Coffea canephora]	6009512	AB018686.1	392	0	Camellia sinensis mRNA for dihydroflavonol 4-reductase, complete cds	K13082	DFR	bifunctional dihydroflavonol 4-reductase/flavanone 4-reductase	http://www.genome.jp/dbget-bin/www_bget?ko:K13082	P51105	1368	1e-149	Dihydroflavonol-4-reductase OS=Gerbera hybrida GN=DFR PE=2 SV=1	PF01073//PF00106//PF01370	3-beta hydroxysteroid dehydrogenase/isomerase family//short chain dehydrogenase//NAD dependent epimerase/dehydratase family	GO:0006694//GO:0008210//GO:0008207//GO:0055114//GO:0008209//GO:0008152	steroid biosynthetic process//estrogen metabolic process//C21-steroid hormone metabolic process//oxidation-reduction process//androgen metabolic process//metabolic process	GO:0016491//GO:0050662//GO:0003854//GO:0003824//GO:0016616	oxidoreductase activity//coenzyme binding//3-beta-hydroxy-delta5-steroid dehydrogenase activity//catalytic activity//oxidoreductase activity, acting on the CH-OH group of donors, NAD or NADP as acceptor	--	--	--	--
Cluster-14477.36540		133.04	137.86	203.15	1246	407971679	AFU52909.1	1689	3.4e-186	chalcone synthase [Hypericum sampsonii]	756786792	KP026182.1	947	0	Apocynum venetum chalcone synthase (CHS) mRNA, complete cds	K00660	CHS	chalcone synthase	http://www.genome.jp/dbget-bin/www_bget?ko:K00660	Q9FUB7	1689	4.7e-187	Chalcone synthase OS=Hypericum androsaemum PE=1 SV=1	PF08541//PF08392//PF08545	3-Oxoacyl-[acyl-carrier-protein (ACP)] synthase III C terminal//FAE1/Type III polyketide synthase-like protein//3-Oxoacyl-[acyl-carrier-protein (ACP)] synthase III	GO:0042967//GO:0008610//GO:0006633	acyl-carrier-protein biosynthetic process//lipid biosynthetic process//fatty acid biosynthetic process	GO:0016747//GO:0004315	transferase activity, transferring acyl groups other than amino-acyl groups//3-oxoacyl-[acyl-carrier-protein] synthase activity	GO:0016020//GO:0005835	membrane//fatty acid synthase complex	--	--
Cluster-14477.30868	(A)13tgttaaacaattataaaaggaaagatcccttagccatgtatggacaagatt(TA)10	143.25	124.02	198.88	2290	661894994	CDP01993.1	1494	2.5e-163	unnamed protein product [Coffea canephora]	6009512	AB018686.1	392	0	Camellia sinensis mRNA for dihydroflavonol 4-reductase, complete cds	K13082	DFR	bifunctional dihydroflavonol 4-reductase/flavanone 4-reductase	http://www.genome.jp/dbget-bin/www_bget?ko:K13082	P51105	1368	1.4e-149	Dihydroflavonol-4-reductase OS=Gerbera hybrida GN=DFR PE=2 SV=1	PF07927//PF00106//PF01073//PF01370	HicA toxin of bacterial toxin-antitoxin,//short chain dehydrogenase//3-beta hydroxysteroid dehydrogenase/isomerase family//NAD dependent epimerase/dehydratase family	GO:0008210//GO:0006694//GO:0008152//GO:0008207//GO:0055114//GO:0008209	estrogen metabolic process//steroid biosynthetic process//metabolic process//C21-steroid hormone metabolic process//oxidation-reduction process//androgen metabolic process	GO:0016491//GO:0003854//GO:0003824//GO:0003729//GO:0016616//GO:0050662	oxidoreductase activity//3-beta-hydroxy-delta5-steroid dehydrogenase activity//catalytic activity//mRNA binding//oxidoreductase activity, acting on the CH-OH group of donors, NAD or NADP as acceptor//coenzyme binding	--	--	--	--
Cluster-14477.33631		127.85	145.25	166.67	960	403406438	BAM42669.1	993	1.3e-105	dihydroflavonol 4-reductase [Vaccinium ashei]	378749123	JN944580.1	281	2.63584e-143	Camellia chekiangoleosa dihydroflavonol4-reductase (DFR) mRNA, complete cds	K13082	DFR	bifunctional dihydroflavonol 4-reductase/flavanone 4-reductase	http://www.genome.jp/dbget-bin/www_bget?ko:K13082	P51103	938	4.4e-100	Dihydroflavonol-4-reductase OS=Callistephus chinensis GN=F PE=2 SV=1	PF01073//PF00106//PF01370	3-beta hydroxysteroid dehydrogenase/isomerase family//short chain dehydrogenase//NAD dependent epimerase/dehydratase family	GO:0006694//GO:0008210//GO:0008207//GO:0008209//GO:0055114//GO:0008152	steroid biosynthetic process//estrogen metabolic process//C21-steroid hormone metabolic process//androgen metabolic process//oxidation-reduction process//metabolic process	GO:0016491//GO:0050662//GO:0003854//GO:0003824//GO:0016616	oxidoreductase activity//coenzyme binding//3-beta-hydroxy-delta5-steroid dehydrogenase activity//catalytic activity//oxidoreductase activity, acting on the CH-OH group of donors, NAD or NADP as acceptor	--	--	--	--
Cluster-14477.33631		127.85	145.25	166.67	960	403406438	BAM42669.1	993	1.3e-105	dihydroflavonol 4-reductase [Vaccinium ashei]	378749123	JN944580.1	281	2.63584e-143	Camellia chekiangoleosa dihydroflavonol4-reductase (DFR) mRNA, complete cds	K13082	DFR	bifunctional dihydroflavonol 4-reductase/flavanone 4-reductase	http://www.genome.jp/dbget-bin/www_bget?ko:K13082	P51103	938	4.4e-100	Dihydroflavonol-4-reductase OS=Callistephus chinensis GN=F PE=2 SV=1	PF01073//PF00106//PF01370	3-beta hydroxysteroid dehydrogenase/isomerase family//short chain dehydrogenase//NAD dependent epimerase/dehydratase family	GO:0006694//GO:0008210//GO:0008207//GO:0008209//GO:0055114//GO:0008152	steroid biosynthetic process//estrogen metabolic process//C21-steroid hormone metabolic process//androgen metabolic process//oxidation-reduction process//metabolic process	GO:0016491//GO:0050662//GO:0003854//GO:0003824//GO:0016616	oxidoreductase activity//coenzyme binding//3-beta-hydroxy-delta5-steroid dehydrogenase activity//catalytic activity//oxidoreductase activity, acting on the CH-OH group of donors, NAD or NADP as acceptor	--	--	--	--
Cluster-14477.38504		120.98	110.28	176.29	1377	512393300	AGO02175.1	1466	2.7e-160	anthocyanidin synthase [Ampelopsis grossedentata]	50788706	AB078959.1	390	0	Eustoma grandiflorum EgANS mRNA for leucoanthocyanidin dioxygenase, complete cds	K05277	E1.14.11.19	leucoanthocyanidin dioxygenase	http://www.genome.jp/dbget-bin/www_bget?ko:K05277	P51092	1420	8.1e-156	Leucoanthocyanidin dioxygenase OS=Petunia hybrida GN=ANT17 PE=2 SV=1	PF03171	2OG-Fe(II) oxygenase superfamily	GO:0055114	oxidation-reduction process	GO:0016491	oxidoreductase activity	--	--	--	--
Cluster-14477.34289		95.86	107.21	81.34	1804	565392798	XP_006362077.1	1876	1e-207	PREDICTED: isoflavone 2'-hydroxylase-like [Solanum tuberosum]	255538129	XM_002510084.1	110	5.75805e-48	Ricinus communis cytochrome P450, putative, mRNA	--	--	--	--	Q6WNQ9	1153	9.6e-125	Isoflavone 3'-hydroxylase (Fragment) OS=Medicago truncatula GN=CYP81E9 PE=1 SV=1	PF00067	Cytochrome P450	GO:0055114	oxidation-reduction process	GO:0016705//GO:0020037//GO:0005506	oxidoreductase activity, acting on paired donors, with incorporation or reduction of molecular oxygen//heme binding//iron ion binding	--	--	--	--
Cluster-14477.34289		95.86	107.21	81.34	1804	565392798	XP_006362077.1	1876	1e-207	PREDICTED: isoflavone 2'-hydroxylase-like [Solanum tuberosum]	255538129	XM_002510084.1	110	5.75805e-48	Ricinus communis cytochrome P450, putative, mRNA	--	--	--	--	Q6WNQ9	1153	9.6e-125	Isoflavone 3'-hydroxylase (Fragment) OS=Medicago truncatula GN=CYP81E9 PE=1 SV=1	PF00067	Cytochrome P450	GO:0055114	oxidation-reduction process	GO:0016705//GO:0020037//GO:0005506	oxidoreductase activity, acting on paired donors, with incorporation or reduction of molecular oxygen//heme binding//iron ion binding	--	--	--	--
Cluster-14477.30136		81.46	61.35	77.7	1927	589097588	AHK60837.1	2005	1.2e-222	CYP81Q32 [Catharanthus roseus]	589097587	KF302070.1	584	0	Catharanthus roseus CYP81Q32 mRNA, complete cds	K13260	CYP81E1_7	isoflavone 2'-hydroxylase	http://www.genome.jp/dbget-bin/www_bget?ko:K13260	Q6WNQ8	1413	7.3e-155	Cytochrome P450 81E8 OS=Medicago truncatula GN=CYP81E8 PE=2 SV=1	PF00067	Cytochrome P450	GO:0055114	oxidation-reduction process	GO:0016705//GO:0020037//GO:0005506	oxidoreductase activity, acting on paired donors, with incorporation or reduction of molecular oxygen//heme binding//iron ion binding	--	--	--	--
Cluster-14477.30866	(A)13tgttaaacaattataaaaggaaagatcccttagccatgtatggacaagatt(TA)10	56.96	78.81	79.32	1614	661894994	CDP01993.1	1488	8.8e-163	unnamed protein product [Coffea canephora]	6009512	AB018686.1	392	0	Camellia sinensis mRNA for dihydroflavonol 4-reductase, complete cds	K13082	DFR	bifunctional dihydroflavonol 4-reductase/flavanone 4-reductase	http://www.genome.jp/dbget-bin/www_bget?ko:K13082	P51105	1362	5e-149	Dihydroflavonol-4-reductase OS=Gerbera hybrida GN=DFR PE=2 SV=1	PF01370//PF01073//PF00106	NAD dependent epimerase/dehydratase family//3-beta hydroxysteroid dehydrogenase/isomerase family//short chain dehydrogenase	GO:0008210//GO:0006694//GO:0008152//GO:0008207//GO:0008209//GO:0055114	estrogen metabolic process//steroid biosynthetic process//metabolic process//C21-steroid hormone metabolic process//androgen metabolic process//oxidation-reduction process	GO:0016491//GO:0003854//GO:0003824//GO:0016616//GO:0050662	oxidoreductase activity//3-beta-hydroxy-delta5-steroid dehydrogenase activity//catalytic activity//oxidoreductase activity, acting on the CH-OH group of donors, NAD or NADP as acceptor//coenzyme binding	--	--	--	--
Cluster-14477.20364		61.83	62.14	72.29	2123	4455123	AAD21086.1	1311	3.9e-142	flavonoid 3-O-glucosyltransferase [Forsythia x intermedia]	--	--	--	--	--	--	--	--	--	Q96493	1263	2e-137	Anthocyanidin 3-O-glucosyltransferase OS=Gentiana triflora PE=2 SV=1	PF00201//PF04101	UDP-glucoronosyl and UDP-glucosyl transferase//Glycosyltransferase family 28 C-terminal domain	GO:0008152	metabolic process	GO:0016758	transferase activity, transferring hexosyl groups	--	--	--	--
Cluster-14477.37872		50.97	60.76	70.85	1726	139538863	ABO77958.1	2260	2.9e-252	p-coumaroyl quinate/shikimate 3'-hydroxylase [Coffea canephora]	139538862	EF153932.1	672	0	Coffea canephora p-coumaroyl quinate/shikimate 3'-hydroxylase (C3H1) mRNA, complete cds	K09754	CYP98A3, C3'H	coumaroylquinate(coumaroylshikimate) 3'-monooxygenase	http://www.genome.jp/dbget-bin/www_bget?ko:K09754	O48922	1984	4e-221	Cytochrome P450 98A2 OS=Glycine max GN=CYP98A2 PE=2 SV=1	PF00067	Cytochrome P450	GO:0055114	oxidation-reduction process	GO:0020037//GO:0016705//GO:0005506	heme binding//oxidoreductase activity, acting on paired donors, with incorporation or reduction of molecular oxygen//iron ion binding	--	--	--	--
Cluster-14477.39487	(CT)6	40.92	48.78	61.43	1659	50788709	BAD34463.1	1248	6.1e-135	flavonol synthase [Eustoma grandiflorum]	327248629	AB587658.1	317	4.49229e-163	Gentiana triflora GtFLS mRNA for flavonol synthase, complete cds	K05278	FLS	flavonol synthase	http://www.genome.jp/dbget-bin/www_bget?ko:K05278	Q9M547	1251	3.8e-136	Flavonol synthase/flavanone 3-hydroxylase OS=Eustoma exaltatum subsp. russellianum GN=FLS PE=2 SV=1	PF03171	2OG-Fe(II) oxygenase superfamily	GO:0055114	oxidation-reduction process	GO:0016491	oxidoreductase activity	--	--	--	--
Cluster-14477.45809		48.26	34	32.25	2354	747093523	XP_011094572.1	1557	1.3e-170	PREDICTED: UDP-glycosyltransferase 73C3-like [Sesamum indicum]	61656270	AC147435.22	65	7.82007e-23	Medicago truncatula clone mth2-19c18, complete sequence	K13496	UGT73C	UDP-glucosyl transferase 73C	http://www.genome.jp/dbget-bin/www_bget?ko:K13496	Q9ZQ96	1377	1.3e-150	UDP-glycosyltransferase 73C3 OS=Arabidopsis thaliana GN=UGT73C3 PE=2 SV=1	PF00201//PF01522	UDP-glucoronosyl and UDP-glucosyl transferase//Polysaccharide deacetylase	GO:0008152//GO:0005975//GO:0006807	metabolic process//carbohydrate metabolic process//nitrogen compound metabolic process	GO:0016810//GO:0016758	hydrolase activity, acting on carbon-nitrogen (but not peptide) bonds//transferase activity, transferring hexosyl groups	--	--	--	--
Cluster-14477.45809		48.26	34	32.25	2354	747093523	XP_011094572.1	1557	1.3e-170	PREDICTED: UDP-glycosyltransferase 73C3-like [Sesamum indicum]	61656270	AC147435.22	65	7.82007e-23	Medicago truncatula clone mth2-19c18, complete sequence	K13496	UGT73C	UDP-glucosyl transferase 73C	http://www.genome.jp/dbget-bin/www_bget?ko:K13496	Q9ZQ96	1377	1.3e-150	UDP-glycosyltransferase 73C3 OS=Arabidopsis thaliana GN=UGT73C3 PE=2 SV=1	PF00201//PF01522	UDP-glucoronosyl and UDP-glucosyl transferase//Polysaccharide deacetylase	GO:0008152//GO:0005975//GO:0006807	metabolic process//carbohydrate metabolic process//nitrogen compound metabolic process	GO:0016810//GO:0016758	hydrolase activity, acting on carbon-nitrogen (but not peptide) bonds//transferase activity, transferring hexosyl groups	--	--	--	--
Cluster-14477.34216		21.56	24.83	39.9	1576	50788709	BAD34463.1	1248	5.8e-135	flavonol synthase [Eustoma grandiflorum]	327248629	AB587658.1	317	4.2627e-163	Gentiana triflora GtFLS mRNA for flavonol synthase, complete cds	K05278	FLS	flavonol synthase	http://www.genome.jp/dbget-bin/www_bget?ko:K05278	Q9M547	1251	3.7e-136	Flavonol synthase/flavanone 3-hydroxylase OS=Eustoma exaltatum subsp. russellianum GN=FLS PE=2 SV=1	PF03171	2OG-Fe(II) oxygenase superfamily	GO:0055114	oxidation-reduction process	GO:0016491	oxidoreductase activity	--	--	--	--
Cluster-14477.34216		21.56	24.83	39.9	1576	50788709	BAD34463.1	1248	5.8e-135	flavonol synthase [Eustoma grandiflorum]	327248629	AB587658.1	317	4.2627e-163	Gentiana triflora GtFLS mRNA for flavonol synthase, complete cds	K05278	FLS	flavonol synthase	http://www.genome.jp/dbget-bin/www_bget?ko:K05278	Q9M547	1251	3.7e-136	Flavonol synthase/flavanone 3-hydroxylase OS=Eustoma exaltatum subsp. russellianum GN=FLS PE=2 SV=1	PF03171	2OG-Fe(II) oxygenase superfamily	GO:0055114	oxidation-reduction process	GO:0016491	oxidoreductase activity	--	--	--	--
Cluster-14477.33633	(A)13tgttaaacaattataaaaggaaagatcccttagccatgtatggacaagatt(TA)10	26.8	24.83	31.59	2685	661894994	CDP01993.1	1044	4.5e-111	unnamed protein product [Coffea canephora]	6009512	AB018686.1	286	1.25208e-145	Camellia sinensis mRNA for dihydroflavonol 4-reductase, complete cds	K13082	DFR	bifunctional dihydroflavonol 4-reductase/flavanone 4-reductase	http://www.genome.jp/dbget-bin/www_bget?ko:K13082	P51105	958	5.9e-102	Dihydroflavonol-4-reductase OS=Gerbera hybrida GN=DFR PE=2 SV=1	PF01073//PF00106//PF01370//PF00056	3-beta hydroxysteroid dehydrogenase/isomerase family//short chain dehydrogenase//NAD dependent epimerase/dehydratase family//lactate/malate dehydrogenase, NAD binding domain	GO:0008209//GO:0055114//GO:0008207//GO:0008152//GO:0006694//GO:0008210	androgen metabolic process//oxidation-reduction process//C21-steroid hormone metabolic process//metabolic process//steroid biosynthetic process//estrogen metabolic process	GO:0050662//GO:0016616//GO:0003824//GO:0003854//GO:0016491	coenzyme binding//oxidoreductase activity, acting on the CH-OH group of donors, NAD or NADP as acceptor//catalytic activity//3-beta-hydroxy-delta5-steroid dehydrogenase activity//oxidoreductase activity	--	--	--	--
Cluster-14477.16089		22.62	26.27	33.32	1765	225447679	XP_002276090.1	1412	6.3e-154	PREDICTED: malonyl-coenzyme A:anthocyanin 3-O-glucoside-6''-O-malonyltransferase-like [Vitis vinifera]	--	--	--	--	--	--	--	--	--	Q8GSN8	1012	2.1e-108	Malonyl-coenzyme A:anthocyanin 3-O-glucoside-6''-O-malonyltransferase OS=Dahlia pinnata GN=3MAT PE=1 SV=1	PF02458//PF08091	Transferase family//Spider insecticidal peptide	GO:0009405	pathogenesis	GO:0016747	transferase activity, transferring acyl groups other than amino-acyl groups	GO:0005576	extracellular region	--	--
Cluster-14477.47643		19.69	28.18	23.12	1776	697169147	XP_009593467.1	1049	7.8e-112	PREDICTED: malonyl-coenzyme:anthocyanin 5-O-glucoside-6'''-O-malonyltransferase {ECO:0000303|PubMed:11598135}-like [Nicotiana tomentosiformis]	--	--	--	--	--	--	--	--	--	Q8GSN8	849	1.7e-89	Malonyl-coenzyme A:anthocyanin 3-O-glucoside-6''-O-malonyltransferase OS=Dahlia pinnata GN=3MAT PE=1 SV=1	PF02458	Transferase family	--	--	GO:0016747	transferase activity, transferring acyl groups other than amino-acyl groups	--	--	--	--
Cluster-14477.56442		14.77	24.82	30.04	1343	698455405	XP_009780390.1	807	6.8e-84	PREDICTED: probable caffeoyl-CoA O-methyltransferase At4g26220 [Nicotiana sylvestris]	--	--	--	--	--	K00588	E2.1.1.104	caffeoyl-CoA O-methyltransferase	http://www.genome.jp/dbget-bin/www_bget?ko:K00588	Q9C5D7	727	1.8e-75	Probable caffeoyl-CoA O-methyltransferase At4g26220 OS=Arabidopsis thaliana GN=At4g26220 PE=2 SV=1	PF01596//PF02390	O-methyltransferase//Putative methyltransferase	GO:0006400//GO:0009451//GO:0008033	tRNA modification//RNA modification//tRNA processing	GO:0008176//GO:0008171	tRNA (guanine-N7-)-methyltransferase activity//O-methyltransferase activity	--	--	KOG1663	O-methyltransferase
Cluster-14477.11940	(A)16	17.31	23.45	25.71	3010	133874162	BAF49284.1	1193	2.6e-128	flavonoid 3-O-galactosyltransferase [Eustoma grandiflorum]	5917675	AF165148.1	198	1.16633e-96	AF165148 Petunia x hybrida UDP-galactose:flavonol 3-O-galactosyltransferase mRNA, complete cds	K13269	E2.4.1.234	kaempferol 3-O-beta-D-galactosyltransferase	http://www.genome.jp/dbget-bin/www_bget?ko:K13269	Q9SBQ8	1078	8e-116	Kaempferol 3-O-beta-D-galactosyltransferase OS=Petunia hybrida PE=1 SV=1	PF00201//PF00558	UDP-glucoronosyl and UDP-glucosyl transferase//Vpu protein	GO:0008152//GO:0006812//GO:0019076//GO:0032801	metabolic process//cation transport//viral release from host cell//receptor catabolic process	GO:0005261//GO:0016758	cation channel activity//transferase activity, transferring hexosyl groups	GO:0033644	host cell membrane	--	--
Cluster-14477.18407		17.7	22.53	25.04	3671	697169147	XP_009593467.1	1094	9.7e-117	PREDICTED: malonyl-coenzyme:anthocyanin 5-O-glucoside-6'''-O-malonyltransferase {ECO:0000303|PubMed:11598135}-like [Nicotiana tomentosiformis]	--	--	--	--	--	--	--	--	--	Q9ZWR8	885	2.3e-93	Anthocyanin 5-aromatic acyltransferase OS=Gentiana triflora PE=1 SV=1	PF00335//PF02458	Tetraspanin family//Transferase family	--	--	GO:0016747	transferase activity, transferring acyl groups other than amino-acyl groups	GO:0016021	integral component of membrane	--	--
Cluster-14477.59956	(A)10	26.72	20.66	17.56	2052	747061622	XP_011077286.1	1439	5.4e-157	PREDICTED: UDP-glycosyltransferase 73C3-like [Sesamum indicum]	663673439	HG975440.1	49	5.33294e-14	Solanum pennellii chromosome ch01, complete genome	K13496	UGT73C	UDP-glucosyl transferase 73C	http://www.genome.jp/dbget-bin/www_bget?ko:K13496	Q9ZQ94	1130	5.1e-122	UDP-glycosyltransferase 73C5 OS=Arabidopsis thaliana GN=UGT73C5 PE=2 SV=1	PF00201	UDP-glucoronosyl and UDP-glucosyl transferase	GO:0008152	metabolic process	GO:0016758	transferase activity, transferring hexosyl groups	--	--	--	--
Cluster-14477.25864		14.12	18.95	27.05	1333	255547107	XP_002514611.1	911	5.9e-96	Flavonol 3-sulfotransferase, putative [Ricinus communis]>gi|223546215|gb|EEF47717.1| Flavonol 3-sulfotransferase, putative [Ricinus communis]	--	--	--	--	--	--	--	--	--	Q9FZ80	710	1.7e-73	Cytosolic sulfotransferase 17 OS=Arabidopsis thaliana GN=SOT17 PE=1 SV=1	PF00685	Sulfotransferase domain	--	--	GO:0008146//GO:0016740	sulfotransferase activity//transferase activity	--	--	--	--
Cluster-14477.10554		16.33	20.25	17.62	3861	697117015	XP_009612437.1	3390	0	PREDICTED: oligopeptide transporter 4 [Nicotiana tomentosiformis]	697117014	XM_009614142.1	929	0	PREDICTED: Nicotiana tomentosiformis oligopeptide transporter 4 (LOC104105754), mRNA	--	--	--	--	Q9FME8	3144	0	Oligopeptide transporter 4 OS=Arabidopsis thaliana GN=OPT4 PE=1 SV=1	PF03169	OPT oligopeptide transporter protein	GO:0055085	transmembrane transport	--	--	--	--	--	--
Cluster-14477.31899	(T)13	18.18	15.38	18.4	2151	661895993	CDP00571.1	757	6.8e-78	unnamed protein product [Coffea canephora]	333102374	HM152981.1	68	1.53368e-24	Onobrychis viciifolia isolate LAR2 leucoanthocyanidin reductase mRNA, complete cds	K13081	LAR	leucoanthocyanidin reductase	http://www.genome.jp/dbget-bin/www_bget?ko:K13081	Q84V83	647	5.4e-66	Leucoanthocyanidin reductase OS=Desmodium uncinatum GN=LAR PE=1 SV=1	PF01370//PF02571//PF00106//PF01073	NAD dependent epimerase/dehydratase family//Precorrin-6x reductase CbiJ/CobK//short chain dehydrogenase//3-beta hydroxysteroid dehydrogenase/isomerase family	GO:0008152//GO:0055114//GO:0008209//GO:0008207//GO:0009236//GO:0015994//GO:0008210//GO:0006694	metabolic process//oxidation-reduction process//androgen metabolic process//C21-steroid hormone metabolic process//cobalamin biosynthetic process//chlorophyll metabolic process//estrogen metabolic process//steroid biosynthetic process	GO:0016616//GO:0003824//GO:0016994//GO:0003854//GO:0050662//GO:0016491	oxidoreductase activity, acting on the CH-OH group of donors, NAD or NADP as acceptor//catalytic activity//precorrin-6A reductase activity//3-beta-hydroxy-delta5-steroid dehydrogenase activity//coenzyme binding//oxidoreductase activity	--	--	--	--
Cluster-14477.38502		16.8	13.14	20.57	1511	145306627	ABP57081.1	768	2.5e-79	anthocyanidin synthase [Solenostemon scutellarioides]>gi|145306629|gb|ABP57082.1| anthocyanidin synthase [Solenostemon scutellarioides]	308199362	AB551412.2	263	4.25993e-133	Eustoma grandiflorum ANS gene for anthocyanidin synthase, complete cds, strain: AM	K05277	E1.14.11.19	leucoanthocyanidin dioxygenase	http://www.genome.jp/dbget-bin/www_bget?ko:K05277	P51092	756	8.8e-79	Leucoanthocyanidin dioxygenase OS=Petunia hybrida GN=ANT17 PE=2 SV=1	PF03171	2OG-Fe(II) oxygenase superfamily	GO:0055114	oxidation-reduction process	GO:0016706//GO:0016491	oxidoreductase activity, acting on paired donors, with incorporation or reduction of molecular oxygen, 2-oxoglutarate as one donor, and incorporation of one atom each of oxygen into both donors//oxidoreductase activity	--	--	--	--
Cluster-14477.39869		11.84	17.22	17.4	972	756786793	AJM90013.1	1152	4.9e-124	chalcone synthase [Apocynum venetum]	756786792	KP026182.1	410	0	Apocynum venetum chalcone synthase (CHS) mRNA, complete cds	K00660	CHS	chalcone synthase	http://www.genome.jp/dbget-bin/www_bget?ko:K00660	Q9ZRS4	1139	2.2e-123	Chalcone synthase OS=Catharanthus roseus GN=CHS PE=2 SV=1	PF08541//PF08545//PF08392	3-Oxoacyl-[acyl-carrier-protein (ACP)] synthase III C terminal//3-Oxoacyl-[acyl-carrier-protein (ACP)] synthase III//FAE1/Type III polyketide synthase-like protein	GO:0042967//GO:0008610//GO:0006633	acyl-carrier-protein biosynthetic process//lipid biosynthetic process//fatty acid biosynthetic process	GO:0016747//GO:0004315	transferase activity, transferring acyl groups other than amino-acyl groups//3-oxoacyl-[acyl-carrier-protein] synthase activity	GO:0016020//GO:0005835	membrane//fatty acid synthase complex	--	--
Cluster-14477.38881	(TA)6tctat(AG)10	15.89	13.37	15.87	2973	595810475	XP_007203081.1	691	4.2e-70	hypothetical protein PRUPE_ppa023580mg, partial [Prunus persica]>gi|462398612|gb|EMJ04280.1| hypothetical protein PRUPE_ppa023580mg, partial [Prunus persica]	571496691	XM_003543810.2	36	1.30824e-06	PREDICTED: Glycine max UDP-glycosyltransferase 74F1-like (LOC100783544), mRNA	K12338	UGT75C1	anthocyanidin 3-O-glucoside 5-O-glucosyltransferase	http://www.genome.jp/dbget-bin/www_bget?ko:K12338	Q9LP24	394	1.6e-36	Probable leucine-rich repeat receptor-like protein kinase At1g35710 OS=Arabidopsis thaliana GN=At1g35710 PE=2 SV=1	PF00560//PF04101//PF13855//PF03033//PF00201	Leucine Rich Repeat//Glycosyltransferase family 28 C-terminal domain//Leucine rich repeat//Glycosyltransferase family 28 N-terminal domain//UDP-glucoronosyl and UDP-glucosyl transferase	GO:0005975//GO:0008152//GO:0030259	carbohydrate metabolic process//metabolic process//lipid glycosylation	GO:0005515//GO:0016758	protein binding//transferase activity, transferring hexosyl groups	--	--	--	--
Cluster-14477.11277	(A)20	12.2	11.31	14.88	1646	255547856	XP_002514985.1	790	7.8e-82	3'-N-debenzoyl-2'-deoxytaxol N-benzoyltransferase, putative [Ricinus communis]>gi|223546036|gb|EEF47539.1| 3'-N-debenzoyl-2'-deoxytaxol N-benzoyltransferase, putative [Ricinus communis]	--	--	--	--	--	K13065	E2.3.1.133, HCT	shikimate O-hydroxycinnamoyltransferase	http://www.genome.jp/dbget-bin/www_bget?ko:K13065	Q9ZTK5	664	4.4e-68	Deacetylvindoline O-acetyltransferase OS=Catharanthus roseus GN=DAT PE=1 SV=1	PF02458//PF01781	Transferase family//Ribosomal L38e protein family	GO:0006412//GO:0042254	translation//ribosome biogenesis	GO:0016740//GO:0016747//GO:0003735	transferase activity//transferase activity, transferring acyl groups other than amino-acyl groups//structural constituent of ribosome	GO:0005622//GO:0005840	intracellular//ribosome	--	--
Cluster-14477.11941		10.86	11.81	15.52	1634	4455123	AAD21086.1	795	2e-82	flavonoid 3-O-glucosyltransferase [Forsythia x intermedia]	--	--	--	--	--	K12930	BZ1	anthocyanidin 3-O-glucosyltransferase	http://www.genome.jp/dbget-bin/www_bget?ko:K12930	Q96493	727	2.2e-75	Anthocyanidin 3-O-glucosyltransferase OS=Gentiana triflora PE=2 SV=1	PF00201	UDP-glucoronosyl and UDP-glucosyl transferase	GO:0008152	metabolic process	GO:0016758	transferase activity, transferring hexosyl groups	--	--	--	--
Cluster-14477.11941		10.86	11.81	15.52	1634	4455123	AAD21086.1	795	2e-82	flavonoid 3-O-glucosyltransferase [Forsythia x intermedia]	--	--	--	--	--	K12930	BZ1	anthocyanidin 3-O-glucosyltransferase	http://www.genome.jp/dbget-bin/www_bget?ko:K12930	Q96493	727	2.2e-75	Anthocyanidin 3-O-glucosyltransferase OS=Gentiana triflora PE=2 SV=1	PF00201	UDP-glucoronosyl and UDP-glucosyl transferase	GO:0008152	metabolic process	GO:0016758	transferase activity, transferring hexosyl groups	--	--	--	--
Cluster-14477.23163		12.46	13.17	12.06	1856	242345159	BAH80312.1	1311	3.4e-142	UDP-glucose:flavonoid glucoside 1,6-glucosyltransferase [Catharanthus roseus]	698571950	XM_009776716.1	38	6.27245e-08	PREDICTED: Nicotiana sylvestris crocetin glucoside glucosyltransferase-like (LOC104224977), mRNA	--	--	--	--	F8WKW8	1296	2.6e-141	Beta-D-glucosyl crocetin beta-1,6-glucosyltransferase OS=Gardenia jasminoides GN=UGT94E5 PE=1 SV=1	PF15096//PF00201//PF04101	G6B family//UDP-glucoronosyl and UDP-glucosyl transferase//Glycosyltransferase family 28 C-terminal domain	GO:0008152	metabolic process	GO:0016758	transferase activity, transferring hexosyl groups	GO:0016021	integral component of membrane	--	--
Cluster-14477.34852		15.07	12.34	9.93	1860	589097588	AHK60837.1	2023	9.3e-225	CYP81Q32 [Catharanthus roseus]	589097587	KF302070.1	611	0	Catharanthus roseus CYP81Q32 mRNA, complete cds	K13260	CYP81E1_7	isoflavone 2'-hydroxylase	http://www.genome.jp/dbget-bin/www_bget?ko:K13260	Q6WNQ8	1441	4e-158	Cytochrome P450 81E8 OS=Medicago truncatula GN=CYP81E8 PE=2 SV=1	PF00067	Cytochrome P450	GO:0055114	oxidation-reduction process	GO:0020037//GO:0016705//GO:0005506	heme binding//oxidoreductase activity, acting on paired donors, with incorporation or reduction of molecular oxygen//iron ion binding	--	--	--	--
Cluster-14477.32418		3.39	26.36	7.55	1768	22651521	AAL99201.1	2292	5.7e-256	p-coumaroyl shikimate 3'-hydroxylase isoform 2 [Ocimum basilicum]	399630573	JQ946543.1	633	0	Coffea arabica 4-coumaric acid 3`-hydroxylase 34 (C3H34) mRNA, complete cds	K09754	CYP98A3, C3'H	coumaroylquinate(coumaroylshikimate) 3'-monooxygenase	http://www.genome.jp/dbget-bin/www_bget?ko:K09754	O48922	2201	2.8e-246	Cytochrome P450 98A2 OS=Glycine max GN=CYP98A2 PE=2 SV=1	PF00067	Cytochrome P450	GO:0055114	oxidation-reduction process	GO:0020037//GO:0016705//GO:0005506	heme binding//oxidoreductase activity, acting on paired donors, with incorporation or reduction of molecular oxygen//iron ion binding	--	--	--	--
Cluster-5149.0	(A)11	9.63	12.63	18.1	996	698454058	XP_009780087.1	753	9.2e-78	PREDICTED: probable caffeoyl-CoA O-methyltransferase At4g26220 [Nicotiana sylvestris]	--	--	--	--	--	K00588	E2.1.1.104	caffeoyl-CoA O-methyltransferase	http://www.genome.jp/dbget-bin/www_bget?ko:K00588	Q43161	686	7.6e-71	Caffeoyl-CoA O-methyltransferase OS=Stellaria longipes PE=2 SV=1	PF01596//PF01135	O-methyltransferase//Protein-L-isoaspartate(D-aspartate) O-methyltransferase (PCMT)	GO:0006479//GO:0046500//GO:0006464	protein methylation//S-adenosylmethionine metabolic process//cellular protein modification process	GO:0008171//GO:0004719	O-methyltransferase activity//protein-L-isoaspartate (D-aspartate) O-methyltransferase activity	--	--	KOG1663	O-methyltransferase
Cluster-14477.14757		14.29	9.76	5.96	1784	747093519	XP_011094570.1	1560	4.4e-171	PREDICTED: UDP-glycosyltransferase 73C3-like [Sesamum indicum]	209954718	AB360626.1	71	2.7247e-26	Lycium barbarum UGT73A12 mRNA for UDP-glucose:glucosyltransferase, complete cds	K13496	UGT73C	UDP-glucosyl transferase 73C	http://www.genome.jp/dbget-bin/www_bget?ko:K13496	Q9ZQ96	1217	3.6e-132	UDP-glycosyltransferase 73C3 OS=Arabidopsis thaliana GN=UGT73C3 PE=2 SV=1	PF13482//PF00201	RNase_H superfamily//UDP-glucoronosyl and UDP-glucosyl transferase	GO:0008152	metabolic process	GO:0016758//GO:0003676	transferase activity, transferring hexosyl groups//nucleic acid binding	--	--	--	--
Cluster-14477.14757		14.29	9.76	5.96	1784	747093519	XP_011094570.1	1560	4.4e-171	PREDICTED: UDP-glycosyltransferase 73C3-like [Sesamum indicum]	209954718	AB360626.1	71	2.7247e-26	Lycium barbarum UGT73A12 mRNA for UDP-glucose:glucosyltransferase, complete cds	K13496	UGT73C	UDP-glucosyl transferase 73C	http://www.genome.jp/dbget-bin/www_bget?ko:K13496	Q9ZQ96	1217	3.6e-132	UDP-glycosyltransferase 73C3 OS=Arabidopsis thaliana GN=UGT73C3 PE=2 SV=1	PF13482//PF00201	RNase_H superfamily//UDP-glucoronosyl and UDP-glucosyl transferase	GO:0008152	metabolic process	GO:0016758//GO:0003676	transferase activity, transferring hexosyl groups//nucleic acid binding	--	--	--	--
Cluster-14477.47644		10.69	11.92	6.73	1794	698551845	XP_009769443.1	1053	2.7e-112	PREDICTED: malonyl-coenzyme:anthocyanin 5-O-glucoside-6'''-O-malonyltransferase-like [Nicotiana sylvestris]	--	--	--	--	--	--	--	--	--	Q8GSN8	862	5.3e-91	Malonyl-coenzyme A:anthocyanin 3-O-glucoside-6''-O-malonyltransferase OS=Dahlia pinnata GN=3MAT PE=1 SV=1	PF02458	Transferase family	--	--	GO:0016747	transferase activity, transferring acyl groups other than amino-acyl groups	--	--	--	--
Cluster-14477.40342		8.93	8.68	10.02	1656	661893018	CDP02827.1	1804	2.1e-199	unnamed protein product [Coffea canephora]	698510889	XM_009802285.1	273	1.29161e-138	PREDICTED: Nicotiana sylvestris shikimate O-hydroxycinnamoyltransferase-like (LOC104246474), mRNA	K13065	E2.3.1.133, HCT	shikimate O-hydroxycinnamoyltransferase	http://www.genome.jp/dbget-bin/www_bget?ko:K13065	Q8GSM7	1376	1.2e-150	Shikimate O-hydroxycinnamoyltransferase OS=Nicotiana tabacum GN=HST PE=1 SV=1	PF07247//PF02458	Alcohol acetyltransferase//Transferase family	GO:0006066//GO:0042967	alcohol metabolic process//acyl-carrier-protein biosynthetic process	GO:0004026//GO:0016747	alcohol O-acetyltransferase activity//transferase activity, transferring acyl groups other than amino-acyl groups	--	--	--	--
Cluster-14477.34908		2.4	20.67	3.71	1909	697145300	XP_009626780.1	1944	1.4e-215	PREDICTED: shikimate O-hydroxycinnamoyltransferase-like isoform X1 [Nicotiana tomentosiformis]	697145301	XM_009628486.1	474	0	PREDICTED: Nicotiana tomentosiformis shikimate O-hydroxycinnamoyltransferase-like (LOC104117432), transcript variant X2, mRNA	K13065	E2.3.1.133, HCT	shikimate O-hydroxycinnamoyltransferase	http://www.genome.jp/dbget-bin/www_bget?ko:K13065	Q8GSM7	1996	1.8e-222	Shikimate O-hydroxycinnamoyltransferase OS=Nicotiana tabacum GN=HST PE=1 SV=1	PF02458	Transferase family	--	--	GO:0016747	transferase activity, transferring acyl groups other than amino-acyl groups	--	--	--	--
Cluster-14477.25201		8.38	8.02	7.2	1652	747047565	XP_011069758.1	1308	6.7e-142	PREDICTED: isoflavone 2'-hydroxylase-like [Sesamum indicum]	--	--	--	--	--	--	--	--	--	Q6WNQ8	945	1.2e-100	Cytochrome P450 81E8 OS=Medicago truncatula GN=CYP81E8 PE=2 SV=1	PF00067	Cytochrome P450	GO:0055114	oxidation-reduction process	GO:0016705//GO:0020037//GO:0005506	oxidoreductase activity, acting on paired donors, with incorporation or reduction of molecular oxygen//heme binding//iron ion binding	--	--	--	--
Cluster-14477.56411	(A)10	7.05	5.95	6.08	2404	661896683	CDO99872.1	1437	1.1e-156	unnamed protein product [Coffea canephora]	698571934	XM_009776711.1	108	9.97486e-47	PREDICTED: Nicotiana sylvestris crocetin glucoside glucosyltransferase-like (LOC104224973), mRNA	K12937	UGAT	cyanidin-3-O-glucoside 2''-O-glucuronosyltransferase	http://www.genome.jp/dbget-bin/www_bget?ko:K12937	F8WKW8	1136	1.2e-122	Beta-D-glucosyl crocetin beta-1,6-glucosyltransferase OS=Gardenia jasminoides GN=UGT94E5 PE=1 SV=1	PF00201//PF04101	UDP-glucoronosyl and UDP-glucosyl transferase//Glycosyltransferase family 28 C-terminal domain	GO:0008152	metabolic process	GO:0016758	transferase activity, transferring hexosyl groups	--	--	--	--
Cluster-14477.40341		4.78	6.63	6.79	1827	661893018	CDP02827.1	1814	1.6e-200	unnamed protein product [Coffea canephora]	698510889	XM_009802285.1	273	1.42786e-138	PREDICTED: Nicotiana sylvestris shikimate O-hydroxycinnamoyltransferase-like (LOC104246474), mRNA	K13065	E2.3.1.133, HCT	shikimate O-hydroxycinnamoyltransferase	http://www.genome.jp/dbget-bin/www_bget?ko:K13065	Q8GSM7	1376	1.4e-150	Shikimate O-hydroxycinnamoyltransferase OS=Nicotiana tabacum GN=HST PE=1 SV=1	PF02458//PF07247	Transferase family//Alcohol acetyltransferase	GO:0042967//GO:0006066	acyl-carrier-protein biosynthetic process//alcohol metabolic process	GO:0016747//GO:0004026	transferase activity, transferring acyl groups other than amino-acyl groups//alcohol O-acetyltransferase activity	--	--	--	--
Cluster-14477.47641		8.51	6.41	3.03	1962	697169147	XP_009593467.1	1056	1.3e-112	PREDICTED: malonyl-coenzyme:anthocyanin 5-O-glucoside-6'''-O-malonyltransferase {ECO:0000303|PubMed:11598135}-like [Nicotiana tomentosiformis]	--	--	--	--	--	--	--	--	--	Q8GSN8	856	2.9e-90	Malonyl-coenzyme A:anthocyanin 3-O-glucoside-6''-O-malonyltransferase OS=Dahlia pinnata GN=3MAT PE=1 SV=1	PF08053//PF02458	Tryptophanase operon leader peptide//Transferase family	GO:0031554//GO:0031556	regulation of DNA-templated transcription, termination//transcriptional attenuation by ribosome	GO:0016747	transferase activity, transferring acyl groups other than amino-acyl groups	--	--	--	--
Cluster-14477.5976		5.32	4.71	4.85	1657	165994492	BAF99696.1	1379	3.9e-150	1-O-acylglucose:anthocyanin-O-acyltransferase- like protein [Gentiana triflora]	645261427	XR_514306.1	67	4.22831e-24	PREDICTED: Prunus mume serine carboxypeptidase-like 13 (LOC103335069), transcript variant X2, misc_RNA	K16296	SCPL-I	serine carboxypeptidase-like clade I	http://www.genome.jp/dbget-bin/www_bget?ko:K16296	Q9C7Z9	1082	1.5e-116	Serine carboxypeptidase-like 18 OS=Arabidopsis thaliana GN=SCPL18 PE=2 SV=2	PF00326//PF00450	Prolyl oligopeptidase family//Serine carboxypeptidase	GO:0006508	proteolysis	GO:0008236//GO:0004185	serine-type peptidase activity//serine-type carboxypeptidase activity	--	--	--	--
Cluster-14477.32958		3.8	5.05	5.34	1568	756786793	AJM90013.1	1853	4.1e-205	chalcone synthase [Apocynum venetum]	756786792	KP026182.1	1014	0	Apocynum venetum chalcone synthase (CHS) mRNA, complete cds	K00660	CHS	chalcone synthase	http://www.genome.jp/dbget-bin/www_bget?ko:K00660	Q9ZRS4	1807	1.2e-200	Chalcone synthase OS=Catharanthus roseus GN=CHS PE=2 SV=1	PF08541//PF08392//PF08545	3-Oxoacyl-[acyl-carrier-protein (ACP)] synthase III C terminal//FAE1/Type III polyketide synthase-like protein//3-Oxoacyl-[acyl-carrier-protein (ACP)] synthase III	GO:0008610//GO:0042967//GO:0006633	lipid biosynthetic process//acyl-carrier-protein biosynthetic process//fatty acid biosynthetic process	GO:0004315//GO:0016747	3-oxoacyl-[acyl-carrier-protein] synthase activity//transferase activity, transferring acyl groups other than amino-acyl groups	GO:0016020//GO:0005835	membrane//fatty acid synthase complex	--	--
Cluster-14477.20365	(TTC)8tg(T)15	3.95	4.38	5.21	2790	4455123	AAD21086.1	865	2.7e-90	flavonoid 3-O-glucosyltransferase [Forsythia x intermedia]	--	--	--	--	--	K12930	BZ1	anthocyanidin 3-O-glucosyltransferase	http://www.genome.jp/dbget-bin/www_bget?ko:K12930	Q96493	798	2.2e-83	Anthocyanidin 3-O-glucosyltransferase OS=Gentiana triflora PE=2 SV=1	PF00201//PF04101	UDP-glucoronosyl and UDP-glucosyl transferase//Glycosyltransferase family 28 C-terminal domain	GO:0008152	metabolic process	GO:0016758	transferase activity, transferring hexosyl groups	--	--	--	--
Cluster-14477.36604	(TAT)6	3.95	5.04	4.52	1897	661889378	CDP06965.1	1423	3.6e-155	unnamed protein product [Coffea canephora]	702485669	XM_010036005.1	46	2.29051e-12	PREDICTED: Eucalyptus grandis crocetin glucoside glucosyltransferase-like (LOC104423525), mRNA	K13080	C12RT1	flavanone 7-O-glucoside 2''-O-beta-L-rhamnosyltransferase	http://www.genome.jp/dbget-bin/www_bget?ko:K13080	Q8GVE3	1057	1.4e-113	Flavanone 7-O-glucoside 2''-O-beta-L-rhamnosyltransferase OS=Citrus maxima GN=C12RT1 PE=1 SV=2	PF04101//PF03033//PF00201//PF05823	Glycosyltransferase family 28 C-terminal domain//Glycosyltransferase family 28 N-terminal domain//UDP-glucoronosyl and UDP-glucosyl transferase//Nematode fatty acid retinoid binding protein (Gp-FAR-1)	GO:0005975//GO:0008152//GO:0030259	carbohydrate metabolic process//metabolic process//lipid glycosylation	GO:0016758//GO:0008289	transferase activity, transferring hexosyl groups//lipid binding	--	--	--	--
Cluster-14477.9166	(A)10	5.32	3.68	3.97	2195	565403625	XP_006367257.1	1670	9.4e-184	PREDICTED: UDP-glycosyltransferase 73C3-like [Solanum tuberosum]	61656270	AC147435.22	73	2.60129e-27	Medicago truncatula clone mth2-19c18, complete sequence	K13496	UGT73C	UDP-glucosyl transferase 73C	http://www.genome.jp/dbget-bin/www_bget?ko:K13496	Q9ZQ96	1408	3.2e-154	UDP-glycosyltransferase 73C3 OS=Arabidopsis thaliana GN=UGT73C3 PE=2 SV=1	PF00201	UDP-glucoronosyl and UDP-glucosyl transferase	GO:0008152	metabolic process	GO:0016758	transferase activity, transferring hexosyl groups	--	--	--	--
Cluster-11226.0		3.37	4.29	4.51	1755	697158909	XP_009588215.1	1136	6.3e-122	PREDICTED: anthocyanin 5-aromatic acyltransferase-like [Nicotiana tomentosiformis]	--	--	--	--	--	--	--	--	--	Q9ZWR8	933	3e-99	Anthocyanin 5-aromatic acyltransferase OS=Gentiana triflora PE=1 SV=1	PF02458	Transferase family	--	--	GO:0016747	transferase activity, transferring acyl groups other than amino-acyl groups	--	--	--	--
Cluster-14477.47642		0.97	5.2	5.82	1980	698551845	XP_009769443.1	1060	4.6e-113	PREDICTED: malonyl-coenzyme:anthocyanin 5-O-glucoside-6'''-O-malonyltransferase-like [Nicotiana sylvestris]	--	--	--	--	--	--	--	--	--	Q8GSN8	869	9.1e-92	Malonyl-coenzyme A:anthocyanin 3-O-glucoside-6''-O-malonyltransferase OS=Dahlia pinnata GN=3MAT PE=1 SV=1	PF08053//PF02458	Tryptophanase operon leader peptide//Transferase family	GO:0031556//GO:0031554	transcriptional attenuation by ribosome//regulation of DNA-templated transcription, termination	GO:0016747	transferase activity, transferring acyl groups other than amino-acyl groups	--	--	--	--
Cluster-14477.22958		2.94	4.04	3.18	1749	356531429	XP_003534280.1	679	6.1e-69	PREDICTED: cinnamoyl-CoA reductase 2-like [Glycine max]>gi|734417434|gb|KHN38934.1| Bifunctional dihydroflavonol 4-reductase/flavanone 4-reductase [Glycine soja]	663673441	HG975442.1	117	7.16606e-52	Solanum pennellii chromosome ch03, complete genome	--	--	--	--	Q9S9N9	215	5.5e-16	Cinnamoyl-CoA reductase 1 OS=Arabidopsis thaliana GN=CCR1 PE=1 SV=1	PF01370//PF01073	NAD dependent epimerase/dehydratase family//3-beta hydroxysteroid dehydrogenase/isomerase family	GO:0006694//GO:0008210//GO:0008207//GO:0008209//GO:0055114	steroid biosynthetic process//estrogen metabolic process//C21-steroid hormone metabolic process//androgen metabolic process//oxidation-reduction process	GO:0050662//GO:0003824//GO:0003854//GO:0016616	coenzyme binding//catalytic activity//3-beta-hydroxy-delta5-steroid dehydrogenase activity//oxidoreductase activity, acting on the CH-OH group of donors, NAD or NADP as acceptor	--	--	--	--
Cluster-14477.42311	(TA)6tctat(AG)10	1.12	4.41	4.51	4038	823205592	XP_012436838.1	1310	9.6e-142	PREDICTED: probable leucine-rich repeat receptor-like protein kinase At1g35710 [Gossypium raimondii]>gi|763781287|gb|KJB48358.1| hypothetical protein B456_008G064700 [Gossypium raimondii]	571496691	XM_003543810.2	36	1.78263e-06	PREDICTED: Glycine max UDP-glycosyltransferase 74F1-like (LOC100783544), mRNA	K12338	UGT75C1	anthocyanidin 3-O-glucoside 5-O-glucosyltransferase	http://www.genome.jp/dbget-bin/www_bget?ko:K12338	Q9FL28	671	1.7e-68	LRR receptor-like serine/threonine-protein kinase FLS2 OS=Arabidopsis thaliana GN=FLS2 PE=1 SV=1	PF13855//PF00201//PF03033//PF00560//PF04101	Leucine rich repeat//UDP-glucoronosyl and UDP-glucosyl transferase//Glycosyltransferase family 28 N-terminal domain//Leucine Rich Repeat//Glycosyltransferase family 28 C-terminal domain	GO:0005975//GO:0030259//GO:0008152	carbohydrate metabolic process//lipid glycosylation//metabolic process	GO:0005515//GO:0016758	protein binding//transferase activity, transferring hexosyl groups	--	--	--	--
Cluster-14477.9560		2.63	3.63	3.06	1827	698502441	XP_009796871.1	1910	1.2e-211	PREDICTED: UDP-glycosyltransferase 73C3-like [Nicotiana sylvestris]	698502440	XM_009798569.1	370	0	PREDICTED: Nicotiana sylvestris UDP-glycosyltransferase 73C3-like (LOC104243388), mRNA	K13496	UGT73C	UDP-glucosyl transferase 73C	http://www.genome.jp/dbget-bin/www_bget?ko:K13496	Q9ZQ96	1259	5e-137	UDP-glycosyltransferase 73C3 OS=Arabidopsis thaliana GN=UGT73C3 PE=2 SV=1	PF00201	UDP-glucoronosyl and UDP-glucosyl transferase	GO:0008152	metabolic process	GO:0016758	transferase activity, transferring hexosyl groups	--	--	--	--
Cluster-14477.9560		2.63	3.63	3.06	1827	698502441	XP_009796871.1	1910	1.2e-211	PREDICTED: UDP-glycosyltransferase 73C3-like [Nicotiana sylvestris]	698502440	XM_009798569.1	370	0	PREDICTED: Nicotiana sylvestris UDP-glycosyltransferase 73C3-like (LOC104243388), mRNA	K13496	UGT73C	UDP-glucosyl transferase 73C	http://www.genome.jp/dbget-bin/www_bget?ko:K13496	Q9ZQ96	1259	5e-137	UDP-glycosyltransferase 73C3 OS=Arabidopsis thaliana GN=UGT73C3 PE=2 SV=1	PF00201	UDP-glucoronosyl and UDP-glucosyl transferase	GO:0008152	metabolic process	GO:0016758	transferase activity, transferring hexosyl groups	--	--	--	--
Cluster-14477.24901	(T)25	2.13	3.07	2.84	2432	661877099	CDP19009.1	1137	6.7e-122	unnamed protein product [Coffea canephora]	553067743	KC430328.1	162	9.67331e-77	Punica granatum flavonoid 3'-hydroxylase (F3'H) mRNA, partial cds	K05280	E1.14.13.21	flavonoid 3'-monooxygenase	http://www.genome.jp/dbget-bin/www_bget?ko:K05280	Q9SBQ9	1028	4.1e-110	Flavonoid 3'-monooxygenase OS=Petunia hybrida GN=CYP75B2 PE=2 SV=1	PF00067	Cytochrome P450	GO:0055114	oxidation-reduction process	GO:0005506//GO:0016705//GO:0020037	iron ion binding//oxidoreductase activity, acting on paired donors, with incorporation or reduction of molecular oxygen//heme binding	--	--	--	--
Cluster-8673.0		1.66	1.68	4.65	464	255547107	XP_002514611.1	462	2.4e-44	Flavonol 3-sulfotransferase, putative [Ricinus communis]>gi|223546215|gb|EEF47717.1| Flavonol 3-sulfotransferase, putative [Ricinus communis]	--	--	--	--	--	--	--	--	--	Q9C9D0	357	5e-33	Cytosolic sulfotransferase 16 OS=Arabidopsis thaliana GN=SOT16 PE=1 SV=1	PF00685	Sulfotransferase domain	--	--	GO:0008146//GO:0016740	sulfotransferase activity//transferase activity	--	--	--	--
Cluster-8673.0		1.66	1.68	4.65	464	255547107	XP_002514611.1	462	2.4e-44	Flavonol 3-sulfotransferase, putative [Ricinus communis]>gi|223546215|gb|EEF47717.1| Flavonol 3-sulfotransferase, putative [Ricinus communis]	--	--	--	--	--	--	--	--	--	Q9C9D0	357	5e-33	Cytosolic sulfotransferase 16 OS=Arabidopsis thaliana GN=SOT16 PE=1 SV=1	PF00685	Sulfotransferase domain	--	--	GO:0008146//GO:0016740	sulfotransferase activity//transferase activity	--	--	--	--
Cluster-14477.21128		1.04	2.56	1.98	1187	698526776	XP_009760229.1	1072	1.1e-114	PREDICTED: flavonol synthase/flavanone 3-hydroxylase-like [Nicotiana sylvestris]	--	--	--	--	--	--	--	--	--	Q96330	358	9.7e-33	Flavonol synthase/flavanone 3-hydroxylase OS=Arabidopsis thaliana GN=FLS1 PE=1 SV=1	PF03171	2OG-Fe(II) oxygenase superfamily	GO:0055114	oxidation-reduction process	GO:0016491	oxidoreductase activity	--	--	--	--
Cluster-14477.30992		1.42	1.44	2.7	1746	702482297	XP_010033486.1	1074	9.7e-115	PREDICTED: naringenin,2-oxoglutarate 3-dioxygenase [Eucalyptus grandis]>gi|629086790|gb|KCW53147.1| hypothetical protein EUGRSUZ_J02430 [Eucalyptus grandis]	731337713	XM_010681635.1	231	3.03577e-115	PREDICTED: Beta vulgaris subsp. vulgaris naringenin,2-oxoglutarate 3-dioxygenase (LOC104895196), mRNA	K00475	E1.14.11.9	naringenin 3-dioxygenase	http://www.genome.jp/dbget-bin/www_bget?ko:K00475	Q07353	1040	1.2e-111	Naringenin,2-oxoglutarate 3-dioxygenase (Fragment) OS=Petunia hybrida GN=AN3 PE=1 SV=1	PF03171	2OG-Fe(II) oxygenase superfamily	GO:0055114	oxidation-reduction process	GO:0016491	oxidoreductase activity	--	--	--	--
Cluster-14477.25227		2.08	1.73	1.43	1899	589097588	AHK60837.1	1986	1.9e-220	CYP81Q32 [Catharanthus roseus]	589097587	KF302070.1	606	0	Catharanthus roseus CYP81Q32 mRNA, complete cds	K13260	CYP81E1_7	isoflavone 2'-hydroxylase	http://www.genome.jp/dbget-bin/www_bget?ko:K13260	Q6WNQ8	1446	1.1e-158	Cytochrome P450 81E8 OS=Medicago truncatula GN=CYP81E8 PE=2 SV=1	PF00067	Cytochrome P450	GO:0055114	oxidation-reduction process	GO:0005506//GO:0020037//GO:0016705	iron ion binding//heme binding//oxidoreductase activity, acting on paired donors, with incorporation or reduction of molecular oxygen	--	--	--	--
Cluster-14477.25764		1.09	1.22	2.87	3995	697169147	XP_009593467.1	1094	1.1e-116	PREDICTED: malonyl-coenzyme:anthocyanin 5-O-glucoside-6'''-O-malonyltransferase {ECO:0000303|PubMed:11598135}-like [Nicotiana tomentosiformis]	292770839	AK337614.1	70	2.21756e-25	Lotus japonicus cDNA, clone: LjFL1-070-DD09, HTC	--	--	--	--	Q9ZWR8	885	2.6e-93	Anthocyanin 5-aromatic acyltransferase OS=Gentiana triflora PE=1 SV=1	PF00335//PF02458	Tetraspanin family//Transferase family	--	--	GO:0016747	transferase activity, transferring acyl groups other than amino-acyl groups	GO:0016021	integral component of membrane	--	--
Cluster-14477.37877		1.44	2.52	0.91	1107	402234623	AFQ37421.1	987	7.5e-105	p-coumaroyl quinate/shikimate 3'-hydroxylase [Lonicera japonica]	139538862	EF153932.1	339	1.74939e-175	Coffea canephora p-coumaroyl quinate/shikimate 3'-hydroxylase (C3H1) mRNA, complete cds	K09754	CYP98A3, C3'H	coumaroylquinate(coumaroylshikimate) 3'-monooxygenase	http://www.genome.jp/dbget-bin/www_bget?ko:K09754	O48922	950	2e-101	Cytochrome P450 98A2 OS=Glycine max GN=CYP98A2 PE=2 SV=1	PF00067	Cytochrome P450	GO:0055114	oxidation-reduction process	GO:0005506//GO:0016705//GO:0020037	iron ion binding//oxidoreductase activity, acting on paired donors, with incorporation or reduction of molecular oxygen//heme binding	--	--	--	--
Cluster-14477.30867	(A)13tgttaaacaattataaaaggaaagatcccttagccatgtatggacaagatt(TA)10	1.9	1.3	1.64	1011	661894994	CDP01993.1	917	9e-97	unnamed protein product [Coffea canephora]	378749123	JN944580.1	260	1.31232e-131	Camellia chekiangoleosa dihydroflavonol4-reductase (DFR) mRNA, complete cds	K13082	DFR	bifunctional dihydroflavonol 4-reductase/flavanone 4-reductase	http://www.genome.jp/dbget-bin/www_bget?ko:K13082	P51103	870	3.5e-92	Dihydroflavonol-4-reductase OS=Callistephus chinensis GN=F PE=2 SV=1	PF01370//PF00106//PF01073	NAD dependent epimerase/dehydratase family//short chain dehydrogenase//3-beta hydroxysteroid dehydrogenase/isomerase family	GO:0008209//GO:0055114//GO:0008207//GO:0008152//GO:0006694//GO:0008210	androgen metabolic process//oxidation-reduction process//C21-steroid hormone metabolic process//metabolic process//steroid biosynthetic process//estrogen metabolic process	GO:0050662//GO:0016616//GO:0003854//GO:0003824//GO:0016491	coenzyme binding//oxidoreductase activity, acting on the CH-OH group of donors, NAD or NADP as acceptor//3-beta-hydroxy-delta5-steroid dehydrogenase activity//catalytic activity//oxidoreductase activity	--	--	--	--
Cluster-14477.36350		1.34	1.8	1.67	2206	122233481	Q45QI7.2	608	1.3e-60	RecName: Full=Chalcone--flavonone isomerase; Short=Chalcone isomerase [Camellia sinensis]>gi|76152009|gb|AAZ17563.2| chalcone isomerase [Camellia sinensis]	327420693	HQ343412.1	195	3.96249e-95	Catharanthus roseus putative CHI (CHI) mRNA, partial cds	K01859	E5.5.1.6	chalcone isomerase	http://www.genome.jp/dbget-bin/www_bget?ko:K01859	Q45QI7	608	1.9e-61	Chalcone--flavonone isomerase OS=Camellia sinensis GN=CHI PE=2 SV=2	PF02431//PF01155	Chalcone-flavanone isomerase//Hydrogenase/urease nickel incorporation, metallochaperone, hypA	GO:0006464	cellular protein modification process	GO:0016872//GO:0016151	intramolecular lyase activity//nickel cation binding	--	--	--	--
Cluster-14477.34603	(T)10	0.67	1.37	2.34	1414	290579515	ADD51353.1	615	1.3e-61	anthocyanidin reductase [Theobroma cacao]	590625521	XM_007025845.1	155	4.33261e-73	Theobroma cacao NAD(P)-binding Rossmann-fold superfamily protein (TCM_030072) mRNA, complete cds	K08695	ANR	anthocyanidin reductase	http://www.genome.jp/dbget-bin/www_bget?ko:K08695	Q9SEV0	520	1.9e-51	Anthocyanidin reductase OS=Arabidopsis thaliana GN=BAN PE=1 SV=2	PF13241//PF00106//PF01118//PF01073//PF01370	Putative NAD(P)-binding//short chain dehydrogenase//Semialdehyde dehydrogenase, NAD binding domain//3-beta hydroxysteroid dehydrogenase/isomerase family//NAD dependent epimerase/dehydratase family	GO:0006694//GO:0019354//GO:0008210//GO:0008207//GO:0008152//GO:0008209//GO:0055114//GO:0006779	steroid biosynthetic process//siroheme biosynthetic process//estrogen metabolic process//C21-steroid hormone metabolic process//metabolic process//androgen metabolic process//oxidation-reduction process//porphyrin-containing compound biosynthetic process	GO:0051287//GO:0043115//GO:0016620//GO:0003824//GO:0016491//GO:0050662//GO:0016616//GO:0003854	NAD binding//precorrin-2 dehydrogenase activity//oxidoreductase activity, acting on the aldehyde or oxo group of donors, NAD or NADP as acceptor//catalytic activity//oxidoreductase activity//coenzyme binding//oxidoreductase activity, acting on the CH-OH group of donors, NAD or NADP as acceptor//3-beta-hydroxy-delta5-steroid dehydrogenase activity	--	--	--	--
Cluster-14477.9199		0.9	1.16	2.17	1330	255547107	XP_002514611.1	914	2.6e-96	Flavonol 3-sulfotransferase, putative [Ricinus communis]>gi|223546215|gb|EEF47717.1| Flavonol 3-sulfotransferase, putative [Ricinus communis]	--	--	--	--	--	--	--	--	--	Q9C9D0	710	1.7e-73	Cytosolic sulfotransferase 16 OS=Arabidopsis thaliana GN=SOT16 PE=1 SV=1	PF00685	Sulfotransferase domain	--	--	GO:0016740//GO:0008146	transferase activity//sulfotransferase activity	--	--	--	--
Cluster-14477.10559		0.41	1.54	1.54	520	661880057	CDP16305.1	340	3.7e-30	unnamed protein product [Coffea canephora]	--	--	--	--	--	K09191	GTF3A	general transcription factor IIIA	http://www.genome.jp/dbget-bin/www_bget?ko:K09191	Q03938	127	2.6e-06	Zinc finger protein 90 OS=Homo sapiens GN=ZNF90 PE=2 SV=3	PF13465//PF00096	Zinc-finger double domain//Zinc finger, C2H2 type	--	--	GO:0046872	metal ion binding	--	--	--	--
Cluster-14477.36349		0.79	0.78	1.84	3332	327420694	AEA76420.1	349	2.2e-30	putative CHI, partial [Catharanthus roseus]	327420693	HQ343412.1	148	8.05963e-69	Catharanthus roseus putative CHI (CHI) mRNA, partial cds	K01859	E5.5.1.6	chalcone isomerase	http://www.genome.jp/dbget-bin/www_bget?ko:K01859	Q45QI7	331	3.7e-29	Chalcone--flavonone isomerase OS=Camellia sinensis GN=CHI PE=2 SV=2	PF01155//PF02431	Hydrogenase/urease nickel incorporation, metallochaperone, hypA//Chalcone-flavanone isomerase	GO:0006464	cellular protein modification process	GO:0016151//GO:0016872	nickel cation binding//intramolecular lyase activity	--	--	--	--
Cluster-14477.38503	(T)11	0.77	0.48	2.07	1139	145306627	ABP57081.1	761	1.2e-78	anthocyanidin synthase [Solenostemon scutellarioides]>gi|145306629|gb|ABP57082.1| anthocyanidin synthase [Solenostemon scutellarioides]	297306673	AB551419.1	264	8.86989e-134	Eustoma grandiflorum ANS gene for anthocyanidin synthase, complete cds, strain: WT17	K05277	E1.14.11.19	leucoanthocyanidin dioxygenase	http://www.genome.jp/dbget-bin/www_bget?ko:K05277	P51092	749	4.3e-78	Leucoanthocyanidin dioxygenase OS=Petunia hybrida GN=ANT17 PE=2 SV=1	PF03171	2OG-Fe(II) oxygenase superfamily	GO:0055114	oxidation-reduction process	GO:0016706//GO:0016491	oxidoreductase activity, acting on paired donors, with incorporation or reduction of molecular oxygen, 2-oxoglutarate as one donor, and incorporation of one atom each of oxygen into both donors//oxidoreductase activity	--	--	--	--
Cluster-14477.25765		1.36	0.98	0.86	3831	697169147	XP_009593467.1	1094	1e-116	PREDICTED: malonyl-coenzyme:anthocyanin 5-O-glucoside-6'''-O-malonyltransferase {ECO:0000303|PubMed:11598135}-like [Nicotiana tomentosiformis]	--	--	--	--	--	--	--	--	--	Q9ZWR8	885	2.4e-93	Anthocyanin 5-aromatic acyltransferase OS=Gentiana triflora PE=1 SV=1	PF00335//PF02458	Tetraspanin family//Transferase family	--	--	GO:0016747	transferase activity, transferring acyl groups other than amino-acyl groups	GO:0016021	integral component of membrane	--	--
Cluster-14477.1621	(A)14	0.72	1.05	0.87	2981	596176865	XP_007223235.1	348	2.5e-30	hypothetical protein PRUPE_ppa004404mg [Prunus persica]>gi|462420171|gb|EMJ24434.1| hypothetical protein PRUPE_ppa004404mg [Prunus persica]	--	--	--	--	--	K09754	CYP98A3, C3'H	coumaroylquinate(coumaroylshikimate) 3'-monooxygenase	http://www.genome.jp/dbget-bin/www_bget?ko:K09754	O48922	334	1.5e-29	Cytochrome P450 98A2 OS=Glycine max GN=CYP98A2 PE=2 SV=1	PF12937//PF00646//PF00067	F-box-like//F-box domain//Cytochrome P450	GO:0055114	oxidation-reduction process	GO:0005515//GO:0005506//GO:0020037//GO:0016705	protein binding//iron ion binding//heme binding//oxidoreductase activity, acting on paired donors, with incorporation or reduction of molecular oxygen	--	--	--	--
Cluster-14477.53906		1.02	0.49	0.81	1709	747045757	XP_011095827.1	1787	2e-197	PREDICTED: flavonoid 3'-monooxygenase-like [Sesamum indicum]	723743513	XM_004250599.2	179	2.3956e-86	PREDICTED: Solanum lycopersicum flavonoid 3'-monooxygenase-like (LOC101252550), mRNA	--	--	--	--	Q9SBQ9	983	4.7e-105	Flavonoid 3'-monooxygenase OS=Petunia hybrida GN=CYP75B2 PE=2 SV=1	PF00067	Cytochrome P450	GO:0055114	oxidation-reduction process	GO:0005506//GO:0020037//GO:0016705	iron ion binding//heme binding//oxidoreductase activity, acting on paired donors, with incorporation or reduction of molecular oxygen	--	--	--	--
Cluster-14477.53906		1.02	0.49	0.81	1709	747045757	XP_011095827.1	1787	2e-197	PREDICTED: flavonoid 3'-monooxygenase-like [Sesamum indicum]	723743513	XM_004250599.2	179	2.3956e-86	PREDICTED: Solanum lycopersicum flavonoid 3'-monooxygenase-like (LOC101252550), mRNA	--	--	--	--	Q9SBQ9	983	4.7e-105	Flavonoid 3'-monooxygenase OS=Petunia hybrida GN=CYP75B2 PE=2 SV=1	PF00067	Cytochrome P450	GO:0055114	oxidation-reduction process	GO:0005506//GO:0020037//GO:0016705	iron ion binding//heme binding//oxidoreductase activity, acting on paired donors, with incorporation or reduction of molecular oxygen	--	--	--	--
Cluster-14477.10556		0.31	0.67	0.65	4506	747081407	XP_011087976.1	2017	1.1e-223	PREDICTED: oligopeptide transporter 4 [Sesamum indicum]	255554578	XM_002518282.1	415	0	Ricinus communis Oligopeptide transporter, putative, mRNA	--	--	--	--	Q9FME8	1867	3.9e-207	Oligopeptide transporter 4 OS=Arabidopsis thaliana GN=OPT4 PE=1 SV=1	PF03169	OPT oligopeptide transporter protein	GO:0055085	transmembrane transport	--	--	--	--	--	--
